# Supplementary material for: Transgenerational effects on development following microplastic exposure in Drosophila melanogaster
Source: PeerJ. 2021 May 7;9:e11369. doi: 10.7717/peerj.11369 (PMC8109007; doi:10.7717/peerj.11369)
Supplement: Supplemental Information 4 — Code files for statistical analysis of data in Figs. 1–4. [file peerj-09-11369-s004.zip]

Archive with 3 entries (3 files):
- script_F1F2_comparisons.R
- script_fecundity.R
- script_virus.R
