# Supplementary material for: Transgenerational effects on development following microplastic exposure in Drosophila melanogaster
Source: PeerJ. 2021 May 7;9:e11369. doi: 10.7717/peerj.11369 (PMC8109007; doi:10.7717/peerj.11369)
Supplement: Supplemental Information 4 — Code files for statistical analysis of data in Figs. 1–4. [file peerj-09-11369-s004.zip › script_F1F2_comparisons.R]

## Developmental time F1
library(data.table)
library(plyr)
library(tools)
library(zoo)
library(lattice)
library(ggplot2)
require(nlme)
require(minpack.lm)
library(reshape2)
library(devtools)
library(nlsLoop)
library(nlstools)
library(nlsMicrobio)
library(cowplot)
library(gridExtra)
library("nlme")
require(raster)
library(RColorBrewer)
require(gridBase)
library(FSA)

#Developmental time F1

Data7 <- read.csv('~/Data/PostdocUK/Eva/csv/F1DiasDesarrollo.csv')
head(Data7)

shapiro.test(Data7$DaysPupa)## p<0.5
shapiro.test(Data7$DaysLarva)## p<0.5

kruskal.test(DaysLarva ~ Treatment,
             data = Data7)  ## no significative
kruskal.test(DaysPupa ~ Treatment,
             data = Data7) ## no significative


## Developmental time F2

Data6 <- read.csv('~/Data/PostdocUK/Eva/csv/F2DiasDesarrollo.csv')
head(Data6)

## Check normality

shapiro.test(Data6$DaysPupa)##  p<0.5
shapiro.test(Data6$DaysLarva)## p<0.5

## Check for significance of treatment
kruskal.test(DaysLarva ~ Treatment,
             data = Data6)## ***
kruskal.test(DaysPupa ~ Treatment,
             data = Data6)## *

#Multiple comparisons test (Dunn Test)
PT = dunnTest(DaysLarva ~ factor(Treatment),
              data=Data6,
              method="bh") 

PT = dunnTest(DaysPupa ~ factor(Treatment),
              data=Data6,
              method="bh") 

## Changes in male percentage F2

Data5 <- read.csv('~/Data/PostdocUK/Eva/csv/SexData.csv')

Data5$PercMale <- (Data5$M/rowSums(Data5[,c(3:5)]))*100
Data5$PercFemale <- 100-Data5$PercMale

shapiro.test(Data5$PercMale)## p<0.5

kruskal.test(PercMale ~ Treatment,
             data = Data5)## No treatment effect

## Adult wing size F1 F2

Data4 <- read.csv('~/Data/PostdocUK/Eva/csv/Size.csv')

Data4_F1 <- subset( Data4, Generation == "F1")
Data4_F2 <- subset( Data4, Generation = "F2")

kruskal.test(sizeR ~ Treatment,
             data = Data4_F1) ## no significative


kruskal.test(sizeR ~ Treatment,
             data = Data4_F2)## **

#Multiple comparisons test (Dunn Test)
PT = dunnTest(sizeR ~ factor(Treatment),
              data=Data4_F2,
              method="bh") 
