# Supplementary material for: Transgenerational effects on development following microplastic exposure in Drosophila melanogaster
Source: PeerJ. 2021 May 7;9:e11369. doi: 10.7717/peerj.11369 (PMC8109007; doi:10.7717/peerj.11369)
Supplement: Supplemental Information 4 — Code files for statistical analysis of data in Figs. 1–4. [file peerj-09-11369-s004.zip › script_fecundity.R]

dataset<-read.csv("Fertility.csv",header=TRUE)
str(dataset)

library(lme4)
library(car)
library(MASS)
library(afex)
library(bbmle)
library(glmmTMB)
library(lmerTest)
library(emmeans)
library(multcompView)
library(multcomp)
library(plotly)
library(RColorBrewer)
library(ggplot2)
library(grid)
library(gridExtra)
library(gtable)
library(ggsignif)
library(vcd)

#Negative binomial model
model1<-glmmTMB(total~1+treatment,family=nbinom1,data=dataset)
summary(model1)

#Check for observed vs expected 0 values
sum(dataset$total==0,na.rm=TRUE)
mean<-predict(model1,type="response")
success<-sum(dataset$total>=1,na.rm=TRUE)
exp<-sum(dnbinom(x=0,mu=mean,size=success))
round(exp)
#There are too many 0s

#0-inflated negative binomial model
model2<-glmmTMB(total~1+treatment,zi=~1+treatment,family=nbinom1,data=dataset)
summary(model2)
plot(residuals(model1,type="response")~fitted(model2))
Anova(model2, type = "III",test="Chisq")

#Check for significance of fixed effect "treatment" (LRT-test)
model2a<-glmmTMB(total~1,zi=~1+treatment,family=nbinom1,data=dataset)
summary(model2a)
plot(residuals(model2a,type="response")~fitted(model2a))
anova(model2,model2a)

#Multiple comparisons test (Tukey)
model2.means<-emmeans(model2,~treatment)
model2.means
model2.means.sum<-summary(model2.means,infer=c(TRUE,TRUE),level=0.95)
model2.means.sum
plot(model2.means.sum)
contrast(model2.means,method="pairwise")
cld(model2.means,alpha=0.05)
plot(model2.means, comparisons = TRUE, alpha = 0.05)
