# Supplementary material for: Transgenerational effects on development following microplastic exposure in Drosophila melanogaster
Source: PeerJ. 2021 May 7;9:e11369. doi: 10.7717/peerj.11369 (PMC8109007; doi:10.7717/peerj.11369)
Supplement: Supplemental Information 4 — Code files for statistical analysis of data in Figs. 1–4. [file peerj-09-11369-s004.zip › script_virus.R]

 
library(survminer) 
library(survival)
library(coxme)
m_data<-read.csv("plastic_status.csv",header=TRUE)
head(m_data)
str(m_data)
 
res.cox  <- coxph(Surv(day_dead, status) ~ virus_treat+plastics+rep, data = m_data)
res.cox 
summary(res.cox )
anova(res.cox ,test='Chisq')

res.cox1 <- coxph(Surv(day_dead, status) ~ plastics+rep , data = control)
res.cox1
summary(res.cox1)

anova(res.cox1,res.cox )

res.cox2 <- coxph(Surv(day_dead, status) ~ virus_treat+plastics, data = m_data)
res.cox2
summary(res.cox2)
anova(res.cox2,test='Chisq')
 

anova(res.cox ,res.cox2 )

# random effect model
model1<-coxme(Surv(day_dead,status)~virus +plastics+(1|rep),data=m_data)
model1
summary(model1)
 

model2<-coxph(Surv(day_dead,status)~virus +plastics,data=m_data)
model2
anova(model1,model2)
